# Supplementary material for: Homeostatic Regulation of the Duox-ROS Defense System: Revelations Based on the Diversity of Gut Bacteria in Silkworms (Bombyx mori)
Source: Int J Mol Sci. 2023 Aug 12;24(16):12731. doi: 10.3390/ijms241612731 (PMC10454487; doi:10.3390/ijms241612731)
Supplement: Supplementary file 1 [file ijms-24-12731-s001.zip]

Archive with 2 entries (2 files):
- Supplementary material S1.pdf
- Supplementary material Table S1.xlsx
