# Supplementary material for: Homeostatic Regulation of the Duox-ROS Defense System: Revelations Based on the Diversity of Gut Bacteria in Silkworms (Bombyx mori)
Source: Int J Mol Sci. 2023 Aug 12;24(16):12731. doi: 10.3390/ijms241612731 (PMC10454487; doi:10.3390/ijms241612731)
Supplement: Supplementary file 1 [file ijms-24-12731-s001.zip › Supplementary material Table S1.xlsx]

## Sheet: Sheet1
Table S2: αlpha diversity index calculation results.
Samples	Shannon	Simpson	ACE	Chao1
ML_24h_1	4.87958	0.007246	1390.03	697.176
ML_24h_2	4.61171	0.013168	348.115	282.303
ML_24h_3	4.4683	0.016155	282.839	237.516
ML_24h_4	5.16216	0.00361	1275.38	760.917
ML_24h_5	4.42092	0.01844	1066.44	443.333
STDEV.P	0.277429	0.00552654	467	212.234
Average	4.70853	0.0117238	872.562	484.249
ML_48h_1	3.93464	0.044802	707.156	373.2
ML_48h_2	4.8768	0.008389	888.132	535.25
ML_48h_3	5.10991	0.003844	536.235	459.757
ML_48h_4	4.5953	0.016051	1220.59	382.034
ML_48h_5	4.39824	0.0294	485.647	434.75
STDEV.P	0.404624	0.0149244	266.988	58.7667
Average	4.58298	0.0204972	767.553	436.998
AD_24h_1	1.82097	0.412357	301.25	241.143
AD_24h_2	1.50959	0.387502	467.104	355
AD_24h_3	1.82235	0.408981	518.356	518.333
AD_24h_4	0.927084	0.693504	437	220
AD_24h_5	1.27071	0.426798	408	205.5
STDEV.P	0.341576	0.11453	72.424	117.617
Average	1.47014	0.465828	426.342	307.995
AD_48h_1	1.02894	0.469262	74	48.3333
AD_48h_2	0.804369	0.493078	0	23
AD_48h_3	0.903039	0.53466	206.592	81
AD_48h_4	0.699628	0.612134	30.5175	9
AD_48h_5	0.719035	0.546685	8.66667	6
STDEV.P	0.122373	0.0491766	75.7777	28.0821
Average	0.831003	0.531164	63.9552	33.4667
TM_24h_1	4.68621	0.012025	796.575	495
TM_24h_2	4.56341	0.013661	763.514	359.217
TM_24h_3	4.66702	0.013557	367.171	318.156
TM_24h_4	4.62008	0.013479	1016.51	492
TM_24h_5	5.04486	0.004519	476.022	413.333
STDEV.P	0.169656	0.00351608	233.749	70.4567
Average	4.71631	0.0114482	683.958	415.541
TM_48h_1	3.83161	0.070956	193.719	190.182
TM_48h_2	4.4676	0.023479	263.359	240.781
TM_48h_3	4.38076	0.017739	608.06	348.059
TM_48h_4	4.63127	0.01444	608.025	311.7
TM_48h_5	3.79114	0.046568	272.227	210.25
STDEV.P	0.34382	0.0213513	180.84	60.2429
Average	4.22048	0.0346364	389.078	260.194
